# Supplementary material for: Mutant p53 drives an immune cold tumor immune microenvironment in oral squamous cell carcinoma
Source: Commun Biol. 2022 Jul 28;5:757. doi: 10.1038/s42003-022-03675-4 (PMC9334280; doi:10.1038/s42003-022-03675-4)
Supplement: Supplementary file 4 — Supplementary Data 1 [file 42003_2022_3675_MOESM4_ESM.xlsx]

## Sheet: Suppl Data File 1
Supplementary Data File 1. Pathway analysis of ROC1 p53-KD cells
Pathway	P-value	Adjusted P-value	Old P-value	Old Adjusted P-value	Odds Ratio	Combined Score	Genes
TNF signaling	1.27e-06	0.000295	0	0	5.91395	80.3085	CEBPB;LIF;CXCL1;CXCL5;NFKBIA;CXCL10;IL6;CCL5;BCL3;CCL2;FAS;MAP3K8;MAP3K5
IL-17 signaling	4.59e-05	0.00530106	0	0	5.32868	53.2319	NFKBIA;CXCL10;CEBPB;IL6;MMP13;CCL7;LCN2;CCL2;CXCL1;CXCL5
Chemokine signaling	0.000106	0.00530106	0	0	3.53604	32.3527	CCR1;ARRB1;CXCL1;CXCL5;CXCL16;PIK3R5;NFKBIA;CXCL10;GRK3;CCL7;CCL5;RAC3;CCL2;GNG8
Cytokine–cytokine receptor interaction	0.000354	0.0103055	0	0	2.75423	21.8869	CCR1;CD40;TNFRSF9;LIF;CXCL1;ACVR1B;CXCL5;CXCL16;BMP4;CXCL10;IL6;CCL7;CCL5;FAS;CCL2;IL13RA2;CRLF2
Cytosolic DNA-sensing	0.000487	0.0122096	0	0	5.56478	42.4493	ZBP1;NFKBIA;CXCL10;IL6;AIM2;CCL5;IRF7
Toll-like receptor signaling	0.000524	0.0122096	0	0	4.22839	31.9412	NFKBIA;CXCL10;IL6;CD40;CCL5;IRF7;MAP3K8;LBP;TLR5
NOD-like receptor signaling	0.000766	0.0148639	0	0	3.17903	22.8094	NFKBIA;IL6;AIM2;CCL5;CASP4;IRF7;NLRP3;CCL2;CXCL1;MEFV;CAMP;GBP3
Viral protein interaction with cytokine and cytokine receptor	0.00176113	0.0273562	0	0	3.87285	24.5608	CCR1;CXCL10;IL6;CCL7;CCL5;CCL2;CXCL1;CXCL5
Calcium signaling	0.00291835	0.0424985	0	0	2.56225	14.9551	RET;PTGFR;FLT1;NOS2;ATP2A3;CACNA1A;HTR2A;MCOLN2;CACNA1G;GNA14;FGF7;BDKRB2;BDKRB1
Kaposi sarcoma-associated herpesvirus infection	0.00408042	0.0559257	0	0	2.69792	14.8427	C3;CCR1;NFKBIA;IL6;SYK;IRF7;FAS;GNG8;CXCL1;PIK3R5;NFATC4
Malaria	0.00496173	0.0642269	0	0	4.92677	26.1414	SELP;CD40;IL6;ITGB2;CCL2
Staphylococcus aureus infection	0.00530349	0.0650375	0	0	3.53541	18.5234	C3;SELP;KRT17;KRT16;ITGB2;KRT14;CAMP
Axon guidance	0.00774905	0.0902764	0	0	2.59062	12.5909	SEMA6B;UNC5A;ABLIM3;TRPC1;WNT5A;SLIT1;RAC3;UNC5C;NFATC4;ROBO1
C-type lectin receptor signaling	0.00861054	0.0946823	0	0	3.2059	15.2433	NFKBIA;IL6;CLEC4D;SYK;BCL3;NLRP3;NFATC4
African trypanosomiasis	0.00893996	0.0946823	0	0	5.36577	25.3115	IL6;LAMA4;FAS;KNG1
Regulation of actin cytoskeleton	0.00989109	0.100201	0	0	2.36902	10.9357	CYFIP2;FGF7;SPATA13;ITGB2;BDKRB2;RAC3;BDKRB1;PIP5K1B;ITGB7;IQGAP2;KNG1
Wnt signaling	0.0121863	0.118085	0	0	2.55043	11.2409	SFRP2;WNT5A;RAC3;RSPO3;ROR2;PRICKLE1;NOTUM;NFATC4;NKD2
Fluid shear stress and atherosclerosis	0.0126701	0.118085	0	0	2.71441	11.8579	BMP4;TRPV4;GSTA1;MGST2;RAC3;CCL2;GSTT1;MAP3K5
Serotonergic synapse	0.0132283	0.118546	0	0	2.93235	12.6836	TPH2;TRPC1;CACNA1A;GNG8;HTR2A;RAPGEF3;SLC6A4
Cancer-related	0.0159896	0.137985	0	0	1.75379	7.25336	RET;EGLN3;NOS2;LAMA4;WNT5A;MGST2;MITF;GSTT1;AGT;KNG1;BMP4;NFKBIA;FGF7;IL6;GSTA1;BDKRB2;RAC3;FAS;BDKRB1;GNG8
Folate biosynthesis	0.0194616	0.153743	0	0	5.76392	22.7059	TPH2;GCH1;ALPL
Sulfur metabolism	0.0197496	0.153743	0	0	11.031	43.2927	SELENBP1;PAPSS2
Epithelial cell signaling in Helicobacter pylori infection	0.0197952	0.153743	0	0	3.40734	13.3647	NFKBIA;CCL5;CXCL1;ATP6V0A4;ATP6V1C2
Amoebiasis	0.0264339	0.198681	0	0	2.77036	10.065	GNA14;IL6;NOS2;LAMA4;ITGB2;CXCL1
Transcriptional misregulation in cancer	0.0283478	0.202803	0	0	2.18514	7.78611	IL6;CD40;CEBPB;FLT1;WT1;NFKBIZ;MITF;ITGB7;ETV1
NF-kappa B signaling	0.0287232	0.202803	0	0	2.71354	9.63321	NFKBIA;CARD10;CD40;SYK;CXCL1;LBP
Drug metabolism	0.0336844	0.218329	0	0	2.60659	8.83823	CDA;GSTA1;MGST2;FMO1;GSTT1;FMO4
Insulin resistance	0.0336844	0.218329	0	0	2.60659	8.83823	NFKBIA;IL6;GFPT2;TRIB3;PTPRF;AGT
Yersinia infection	0.0337333	0.218329	0	0	2.38804	8.09371	NFKBIA;IL6;NLRP3;RAC3;CCL2;PIP5K1B;MEFV
Peroxisome	0.036062	0.227093	0	0	2.87456	9.55076	ABCD2;NOS2;EPHX2;HAO1;AGXT
Glutathione metabolism	0.0378975	0.232371	0	0	3.33753	10.9233	GSTA1;MGST2;GSTT1;OPLAH
Influenza A	0.0389549	0.232731	0	0	2.16454	7.02468	NFKBIA;CXCL10;IL6;CCL5;IRF7;NLRP3;CCL2;FAS
Viral myocarditis	0.0444531	0.253418	0	0	3.15824	9.83263	CD40;CXADR;ITGB2;RAC3
ECM-receptor interaction	0.0465752	0.253418	0	0	2.66594	8.17559	TNXB;TNN;GP1BB;LAMA4;ITGB7
Arachidonic acid metabolism	0.0467706	0.253418	0	0	3.10268	9.50195	PLA2G2D;PTGIS;EPHX2;PTGES
Cell adhesion molecules	0.0478557	0.253418	0	0	2.20049	6.68854	SELP;CD40;SDC3;ITGB2;CNTN1;ITGB7;PTPRF
Phospholipase D signaling	0.0478557	0.253418	0	0	2.20049	6.68854	PTGFR;SYK;PIP5K1B;RAPGEF3;AGT;PIK3R5;RAPGEF4
